# Supplementary material for: Von Willebrand factor A1 domain stability and affinity for GPIbα are differentially regulated by its O-glycosylated N- and C-linker
Source: eLife. 2022 May 9;11:e75760. doi: 10.7554/eLife.75760 (PMC9084892; doi:10.7554/eLife.75760)
Supplement: Figure 4—source data 4. [file elife-75760-fig4-data4.txt]

6	0.698642239
5.745	0.689885192
5.49	0.689422876
5.235	0.678936247
4.98	0.669666978
4.725	0.671071137
4.47	0.673522637
4.215	0.675642911
3.96	0.679319937
3.705	0.677733933
3.45	0.670066207
3.195	0.659516053
2.685	0.634328425
2.43	0.627821145
2.175	0.617014542
1.92	0.617659609
1.665	0.611310671
1.41	0.608940622
1.155	0.610369653
0.9	0.598339182
0.645	0.601511061
0.39	0.59338341
0.135	0.600234472
